# Supplementary material for: Scaling up implementation of ART: Organizational culture and early mortality of patients initiated on ART in Nairobi, Kenya
Source: PLoS One. 2018 Jan 2;13(1):e0190344. doi: 10.1371/journal.pone.0190344 (PMC5749788; doi:10.1371/journal.pone.0190344)
Supplement: S6 Appendix — (XLS) [file pone.0190344.s006.xls]

## Sheet: TCAM self-scoring template
	Template for Scoring TCAM
	Instructions:
	*	Using the scoring scheme below, enter each team member's score into a 'Score' column.
	*	Use one column for one team member.
	*	If you need more columns click the 'Add more scores' button
	*	Once all the scores are entered, enter the 'Team' scores into the 'Template for the TCAM Report' file (downloadable from the NPSA website)
	Score answers as follows: Stongly Disagree = 1; Slightly Disagree = 2; Neither Agree nor Disagree = 3; Mostly Agree = 4; Strongly Agree = 5
		Question Number		Score	Amend score as directed	Q Scores		Score	Amend score as directed	Q Scores		Score	Amend score as directed	Q Scores		Score	Amend score as directed	Q Scores		Score	Amend score as directed	Q Scores		Score	Amend score as directed	Q Scores		Score	Amend score as directed	Q Scores		Score	Amend score as directed	Q Scores		Score	Amend score as directed	Q Scores		Amend score as directed	Q Scores		Amend score as directed	Q Scores
	Task Reflexivity
		1				0				0				0				0				0				0				0				0				0			#REF!			#REF!
		2				0				0				0				0				0				0				0				0				0			#REF!			#REF!
		3				0				0				0				0				0				0				0				0				0			#REF!			#REF!
		4				0				0				0				0				0				0				0				0				0			#REF!			#REF!
		5			deduct this score from 5	5			deduct this score from 5	5			deduct this score from 5	5			deduct this score from 5	5			deduct this score from 5	5			deduct this score from 5	5			deduct this score from 5	5			deduct this score from 5	5			deduct this score from 5	5		deduct this score from 5	#REF!		deduct this score from 5	#REF!
		6				0				0				0				0				0				0				0				0				0			#REF!			#REF!
		7				0				0				0				0				0				0				0				0				0			#REF!			#REF!
		8				0				0				0				0				0				0				0				0				0			#REF!			#REF!
		9				0				0				0				0				0				0				0				0				0			#REF!			#REF!
		10				0				0				0				0				0				0				0				0				0			#REF!			#REF!
		11				0				0				0				0				0				0				0				0				0			#REF!			#REF!
		Team member scores
		dimension		0.454545				0.454545				0.454545				0.454545				0.454545				0.454545				0.454545				0.454545				0.454545
		patient safety component		0				0				0				0				0				0				0				0				0
	Team scores
		dimension	0.454545
		patient safety component	0
	Participative Trust and Safety
		12			deduct this score from 5	5			deduct this score from 5	5			deduct this score from 5	5			deduct this score from 5	5			deduct this score from 5	5			deduct this score from 5	5			deduct this score from 5	5			deduct this score from 5	5			deduct this score from 5	5		deduct this score from 5	#REF!		deduct this score from 5	#REF!
		13				0				0				0				0				0				0				0				0				0			#REF!			#REF!
		14			deduct this score from 5	5			deduct this score from 5	5			deduct this score from 5	5			deduct this score from 5	5			deduct this score from 5	5			deduct this score from 5	5			deduct this score from 5	5			deduct this score from 5	5			deduct this score from 5	5		deduct this score from 5	#REF!		deduct this score from 5	#REF!
		15			deduct this score from 5	5			deduct this score from 5	5			deduct this score from 5	5			deduct this score from 5	5			deduct this score from 5	5			deduct this score from 5	5			deduct this score from 5	5			deduct this score from 5	5			deduct this score from 5	5		deduct this score from 5	#REF!		deduct this score from 5	#REF!
		16				0				0				0				0				0				0				0				0				0			#REF!			#REF!
		17				0				0				0				0				0				0				0				0				0			#REF!			#REF!
		18			deduct this score from 5	5			deduct this score from 5	5			deduct this score from 5	5			deduct this score from 5	5			deduct this score from 5	5			deduct this score from 5	5			deduct this score from 5	5			deduct this score from 5	5			deduct this score from 5	5		deduct this score from 5	#REF!		deduct this score from 5	#REF!
		19				0				0				0				0				0				0				0				0				0			#REF!			#REF!
		20			deduct this score from 5	5			deduct this score from 5	5			deduct this score from 5	5			deduct this score from 5	5			deduct this score from 5	5			deduct this score from 5	5			deduct this score from 5	5			deduct this score from 5	5			deduct this score from 5	5		deduct this score from 5	#REF!		deduct this score from 5	#REF!
		Team member scores
		dimension		2.77778				2.77778				2.77778				2.77778				2.77778				2.77778				2.77778				2.77778				2.77778
		patient safety component		3.33333				3.33333				3.33333				3.33333				3.33333				3.33333				3.33333				3.33333				3.33333
	Team scores
		dimension	2.77778
		patient safety component	3.33333
	Team Learning Behaviour
		21				0				0				0				0				0				0				0				0				0			#REF!			#REF!
		22			deduct score from 5	5			deduct score from 5	5			deduct score from 5	5			deduct score from 5	5			deduct score from 5	5			deduct score from 5	5			deduct score from 5	5			deduct score from 5	5			deduct score from 5	5		deduct score from 5	#REF!		deduct score from 5	#REF!
		23				0				0				0				0				0				0				0				0				0			#REF!			#REF!
		24				0				0				0				0				0				0				0				0				0			#REF!			#REF!
		25				0				0				0				0				0				0				0				0				0			#REF!			#REF!
		26				0				0				0				0				0				0				0				0				0			#REF!			#REF!
		27				0				0				0				0				0				0				0				0				0			#REF!			#REF!
		28				0				0				0				0				0				0				0				0				0			#REF!			#REF!
		Team member scores
		dimension		0.625				0.625				0.625				0.625				0.625				0.625				0.625				0.625				0.625
		patient safety component		0				0				0				0				0				0				0				0				0
	Team scores
		dimension	0.625
		patient safety component	0
	Individual Development
		29				0				0				0				0				0				0				0				0				0			#REF!			#REF!
		30				0				0				0				0				0				0				0				0				0			#REF!			#REF!
		31				0				0				0				0				0				0				0				0				0			#REF!			#REF!
		32				0				0				0				0				0				0				0				0				0			#REF!			#REF!
		33				0				0				0				0				0				0				0				0				0			#REF!			#REF!
		34				0				0				0				0				0				0				0				0				0			#REF!			#REF!
		35				0				0				0				0				0				0				0				0				0			#REF!			#REF!
		Team member scores
		dimension		0				0				0				0				0				0				0				0				0
		patient safety component		0				0				0				0				0				0				0				0				0
	Team scores
		dimension	0
		patient safety component	0
	Credibility
		36				0				0				0				0				0				0				0				0				0			#REF!			#REF!
		37				0				0				0				0				0				0				0				0				0			#REF!			#REF!
		38				0				0				0				0				0				0				0				0				0			#REF!			#REF!
		39			deduct this score from 5	5			deduct this score from 5	5			deduct this score from 5	5			deduct this score from 5	5			deduct this score from 5	5			deduct this score from 5	5			deduct this score from 5	5			deduct this score from 5	5			deduct this score from 5	5		deduct this score from 5	#REF!		deduct this score from 5	#REF!
		40			deduct this score from 5	5			deduct this score from 5	5			deduct this score from 5	5			deduct this score from 5	5			deduct this score from 5	5			deduct this score from 5	5			deduct this score from 5	5			deduct this score from 5	5			deduct this score from 5	5		deduct this score from 5	#REF!		deduct this score from 5	#REF!
		41				0				0				0				0				0				0				0				0				0			#REF!			#REF!
		42			deduct this score from 5	5			deduct this score from 5	5			deduct this score from 5	5			deduct this score from 5	5			deduct this score from 5	5			deduct this score from 5	5			deduct this score from 5	5			deduct this score from 5	5			deduct this score from 5	5		deduct this score from 5	#REF!		deduct this score from 5	#REF!
		43				0				0				0				0				0				0				0				0				0			#REF!			#REF!
		Team member scores
		dimension		2.14286				2.14286				2.14286				2.14286				2.14286				2.14286				2.14286				2.14286				2.14286
		patient safety component		1.66667				1.66667				1.66667				1.66667				1.66667				1.66667				1.66667				1.66667				1.66667
	Team scores
		dimension	2.14286
		patient safety component	1.66667
	Inter-professional Learning
		44			deduct score from 5	5			deduct score from 5	5			deduct score from 5	5			deduct score from 5	5			deduct score from 5	5			deduct score from 5	5			deduct score from 5	5			deduct score from 5	5			deduct score from 5	5		deduct score from 5	#REF!		deduct score from 5	#REF!
		45				0				0				0				0				0				0				0				0				0			#REF!			#REF!
		46				0				0				0				0				0				0				0				0				0			#REF!			#REF!
		47				0				0				0				0				0				0				0				0				0			#REF!			#REF!
		48				0				0				0				0				0				0				0				0				0			#REF!			#REF!
		49				0				0				0				0				0				0				0				0				0			#REF!			#REF!
		50			deduct score from 5	5			deduct score from 5	5			deduct score from 5	5			deduct score from 5	5			deduct score from 5	5			deduct score from 5	5			deduct score from 5	5			deduct score from 5	5			deduct score from 5	5		deduct score from 5	#REF!		deduct score from 5	#REF!
		51				0				0				0				0				0				0				0				0				0			#REF!			#REF!
		Team member scores
		dimension		1.25				1.25				1.25				1.25				1.25				1.25				1.25				1.25				1.25
		patient safety component		1.66667				1.66667				1.66667				1.66667				1.66667				1.66667				1.66667				1.66667				1.66667
	Team scores
		dimension	1.25
		patient safety component	1.66667
	Regular Contact
		52				0				0				0				0				0				0				0				0				0			#REF!			#REF!
		53				0				0				0				0				0				0				0				0				0			#REF!			#REF!
		54				0				0				0				0				0				0				0				0				0			#REF!			#REF!
		55				0				0				0				0				0				0				0				0				0			#REF!			#REF!
		56				0				0				0				0				0				0				0				0				0			#REF!			#REF!
		57				0				0				0				0				0				0				0				0				0			#REF!			#REF!
		58				0				0				0				0				0				0				0				0				0			#REF!			#REF!
		Team member scores
		dimension		0				0				0				0				0				0				0				0				0
		patient safety component		0				0				0				0				0				0				0				0				0
	Team scores
		dimension	0
		patient safety component	0
	Mutual Trust
		59				0				0				0				0				0				0				0				0				0			#REF!			#REF!
		60				0				0				0				0				0				0				0				0				0			#REF!			#REF!
		61				0				0				0				0				0				0				0				0				0			#REF!			#REF!
		62				0				0				0				0				0				0				0				0				0			#REF!			#REF!
		63			deduct this score from 5	5			deduct this score from 5	5			deduct this score from 5	5			deduct this score from 5	5			deduct this score from 5	5			deduct this score from 5	5			deduct this score from 5	5			deduct this score from 5	5			deduct this score from 5	5		deduct this score from 5	#REF!		deduct this score from 5	#REF!
		64				0				0				0				0				0				0				0				0				0			#REF!			#REF!
		65				0				0				0				0				0				0				0				0				0			#REF!			#REF!
		Team member scores
		dimension		0.714286				0.714286				0.714286				0.714286				0.714286				0.714286				0.714286				0.714286				0.714286
		patient safety component		0				0				0				0				0				0				0				0				0
	Team scores
		dimension	0.714286
		patient safety component	0
	Team Efficacy
		66				0				0				0				0				0				0				0				0				0			#REF!			#REF!
		67				0				0				0				0				0				0				0				0				0			#REF!			#REF!
		68			deduct this score from 5	5			deduct this score from 5	5			deduct this score from 5	5			deduct this score from 5	5			deduct this score from 5	5			deduct this score from 5	5			deduct this score from 5	5			deduct this score from 5	5			deduct this score from 5	5		deduct this score from 5	#REF!		deduct this score from 5	#REF!
		69				0				0				0				0				0				0				0				0				0			#REF!			#REF!
		70			deduct this score from 5	5			deduct this score from 5	5			deduct this score from 5	5			deduct this score from 5	5			deduct this score from 5	5			deduct this score from 5	5			deduct this score from 5	5			deduct this score from 5	5			deduct this score from 5	5		deduct this score from 5	#REF!		deduct this score from 5	#REF!
		71				0				0				0				0				0				0				0				0				0			#REF!			#REF!
		72				0				0				0				0				0				0				0				0				0			#REF!			#REF!
		Team member scores
		dimension		1.42857				1.42857				1.42857				1.42857				1.42857				1.42857				1.42857				1.42857				1.42857
		patient safety component		1.25				1.25				1.25				1.25				1.25				1.25				1.25				1.25				1.25
	Team scores
		dimension	1.42857
		patient safety component	1.25
	Team Stability
		73			deduct score from 5	5			deduct score from 5	5			deduct score from 5	5			deduct score from 5	5			deduct score from 5	5			deduct score from 5	5			deduct score from 5	5			deduct score from 5	5			deduct score from 5	5		deduct score from 5	#REF!		deduct score from 5	#REF!
		74			deduct score from 5	5			deduct score from 5	5			deduct score from 5	5			deduct score from 5	5			deduct score from 5	5			deduct score from 5	5			deduct score from 5	5			deduct score from 5	5			deduct score from 5	5		deduct score from 5	#REF!		deduct score from 5	#REF!
		Team member scores
		dimension		5				5				5				5				5				5				5				5				5
	Team scores
		dimension	5
	Effective Leadership
		75				0				0				0				0				0				0				0				0				0			#REF!			#REF!
		76				0				0				0				0				0				0				0				0				0			#REF!			#REF!
		77				0				0				0				0				0				0				0				0				0			#REF!			#REF!
		78			deduct score from 5	5			deduct score from 5	5			deduct score from 5	5			deduct score from 5	5			deduct score from 5	5			deduct score from 5	5			deduct score from 5	5			deduct score from 5	5			deduct score from 5	5		deduct score from 5	#REF!		deduct score from 5	#REF!
		79			deduct score from 5	5			deduct score from 5	5			deduct score from 5	5			deduct score from 5	5			deduct score from 5	5			deduct score from 5	5			deduct score from 5	5			deduct score from 5	5			deduct score from 5	5		deduct score from 5	#REF!		deduct score from 5	#REF!
		80				0				0				0				0				0				0				0				0				0			#REF!			#REF!
		81				0				0				0				0				0				0				0				0				0			#REF!			#REF!
		82				0				0				0				0				0				0				0				0				0			#REF!			#REF!
		83				0				0				0				0				0				0				0				0				0			#REF!			#REF!
		84				0				0				0				0				0				0				0				0				0			#REF!			#REF!
		Team member scores
		dimension		1				1				1				1				1				1				1				1				1
	Team scores
		dimension	1
