# Supplementary material for: Scaling up implementation of ART: Organizational culture and early mortality of patients initiated on ART in Nairobi, Kenya
Source: PLoS One. 2018 Jan 2;13(1):e0190344. doi: 10.1371/journal.pone.0190344 (PMC5749788; doi:10.1371/journal.pone.0190344)
Supplement: S8 Appendix — (XLSX) [file pone.0190344.s008.xlsx]

## Sheet: All
Question	Sample N=All Respondents
			Item correlation to subscale
	Mean Score (1-5)	SD	Clan	Adhocracy	Bureaucracy	Market		Cronbach's
1. I communicate in a supportive way when people in my unit share their problems with me
2. I encourage others in my unit to generate new ideas and methods
3. I motivate and energize others to do a better job’
4. I keep track of how well my unit is performing
5. I regularly coach subordinates to improve their management skulls so they can achieve higher levels of performance
6. I insist on intense hard work and high productivity from my subordinates
7. I establish ambitious goals that challenge subordinates to achieve performance levels above the standard
8. I generate, or help other obtain the resources necessary to implement their innovative ideas
9. When someone comes up with a new idea I help sponsor them to follow through on it
10. I make certain that all employees are clear about our polices, values and objectives
11. I make certain that others have a clear picture of how their job fits with others in the organization
12. I build cohesive, committed teams of people
13. I give my subordinates regular feedback about how I think they’re doing
14. I articulate a clear vision of what can be accomplished in the future
15. I foster a sense of competiveness that helps members of my works group perform at a higher levels than members of other units
16. I assure that regular reports and assessment occur in my unit
17. I interpret and simplify information so that it makes sense to others and can be share throughout the organization.
18. I facilitate effective information sharing and problem solving in my group
19. I foster rational, systematic decision analysis in my unit. (e.g. logically analyzing component parts of problems) to reduce the complexity of important issues
20. I make sure that others in my unit are provided with opportunities for personal growth and development
21. I create an environment where involvement and participation in decisions are encouraged and rewarded
22. In groups I lead, I make sure that sufficient attention is given to both task accomplishment and inter-personal relationships
23. When giving negative feedback to others, I foster their self-improvement rather than defensiveness or anger
24. I give others assignments and responsibilities that provide opportunities for their personal growth and development
25. I actively help prepare others to move up in the organization
26. I regularly come up with new creative ideas regarding processes, products or procedures for my organization
27. I constantly restate and reinforce my vision of the future to members of my unit
28. I help other visualize a new kind of future that includes possibilities as well as probabilities
29. I am always working to improve the processes we use to achieve our desired output
30. I push my unit to achieve world class performance in service
31. By empowering other sin my unit, I foster a motivational climate that energizes everyone involved
32. I have consistent and frequent personal contact with my internal and my external customers
33. I make sure that we assess how well we are meeting our clients’ expectations
34. I provide experiences for employees that help them become socialized and integrated into the culture of our organization
35. I increase the competiveness of my unit by encouraging others to provide services that surprise and delight clients by exceeding expectations
36. I have established a control system that assures consistency in quality, service, cost and productivity in my unit
37. I coordinate regularly with managers in other units in my organization
38. I routinely share information across functional boundaries in my organization to facilitate coordination
39. I use a measurement system that consistently monitors both work process and outcomes
40. I clarify for member of my unit exactly what is expected of them
41. I assure that everything we do is focused on better serving our clients
42. I facilitate a climate of aggressiveness and intensity in my unit.
43. I constantly monitor the strengths and weaknesses of our best completion and provide my unit with information on how we measure up
44. I facilitate a climate of continuous improvement in my unit
45. I have developed a clear strategy for helping my unit successfully accomplish my vision of the future
46. I capture the imagination and emotional commitment of others when I talk about my vision of the future
47. I facilitate a work environment where peers as well as subordinates learn from and help develop one another
48. I listen openly and attentively to others who give me their ideas, even when I disagree
49. When leading a group, I ensure collaboration and positive conflict resolution among group members
50. I foster trust and openness by showing understanding for the point of view of individuals who come to me with problems or concerns
51. I create an environment where experimental and creativity are rewarded and recognized
52. I encourage everyone in my unit to constantly improve and update everything they do
53. I encourage all employees to make small improvements continuously in the way they do their jobs
54. I make sure that my unit continually further information on our client needs and preferences
55. I involve clients in my units’ planning and evaluations
56. I establish ceremonies and rewards in my unit that reinforce the values and culture of our organization
57. I maintain a formal system for gathering and responding to information that originates in other units outside my own
58. I initiate cross-functional teams or task forces that focus in important organization issues
59. I help my employees strive for improvement in all aspects of their lives not just in job related activities
60. I create a climate where individuals in my unit want to achieve higher levels of performance that the competition.

## Sheet: Adhocracy
	For each Facility
			Item correlation to subscale
	Mean Score (1-5)	SD	Clan	Adhocracy	Bureaucracy	Market	Cronbach's
2. I encourage others in my unit to generate new ideas and methods
8. I generate, or help other obtain the resources necessary to implement their innovative ideas
9. When someone comes up with a new idea I help sponsor them to follow through on it
17. I interpret and simplify information so that it makes sense to others and can be share throughout the organization.
18. I facilitate effective information sharing and problem solving in my group
24. I give others assignments and responsibilities that provide opportunities for their personal growth and development
26. I regularly come up with new creative ideas regarding processes, products or procedures for my organization
28. I help other visualize a new kind of future that includes possibilities as well as probabilities
45. I have developed a clear strategy for helping my unit successfully accomplish my vision of the future
47. I facilitate a work environment where peers as well as subordinates learn from and help develop one another
48. I listen openly and attentively to others who give me their ideas, even when I disagree
50. I foster trust and openness by showing understanding for the point of view of individuals who come to me with problems or concerns
51. I create an environment where experimental and creativity are rewarded and recognized
52. I encourage everyone in my unit to constantly improve and update everything they do
53. I encourage all employees to make small improvements continuously in the way they do their jobs
MANAGERIAL EFFECTIVENESS
4. Fostering innovation (encouraging others to innovate and generate new ideas)
5. Managing the future (communicating a clear vision of the future and facilitating its accomplishment)
6. Managing continuous improvement (fostering an orientation toward continuous improvement among employees in everything they do)
Therefore mean score for the health facility on adhocracy	#DIV/0!

## Sheet: Bureaucracy
	For each Facility
			Item correlation to subscale
	Mean Score (1-5)	SD	Clan	Adhocracy	Bureaucracy	Market		Cronbach's
4. I keep track of how well my unit is performing
10. I make certain that all employees are clear about our polices, values and objectives
11. I make certain that others have a clear picture of how their job fits with others in the organization
13. I give my subordinates regular feedback about how I think they’re doing
14. I articulate a clear vision of what can be accomplished in the future
16. I assure that regular reports and assessment occur in my unit
19. I foster rational, systematic decision analysis in my unit. (e.g. logically analyzing component parts of problems) to reduce the complexity of important issues
25. I actively help prepare others to move up in the organization
29. I am always working to improve the processes we use to achieve our desired output
36. I have established a control system that assures consistency in quality, service, cost and productivity in my unit
37. I coordinate regularly with managers in other units in my organization
39. I use a measurement system that consistently monitors both work process and outcomes
49. When leading a group, I ensure collaboration and positive conflict resolution among group members
57. I maintain a formal system for gathering and responding to information that originates in other units outside my own
58. I initiate cross-functional teams or task forces that focus in important organization issues
MANAGERIAL EFFECTIVENESS
10. Managing acculturation (Helping others become clear about what is expected of them and about organizational culture and standards)
11. Managing the control system (having measurement and monitoring systems in place to keep track of processes and performance)
12. Managing coordination (sharing information across functional boundaries and fostering coordination with other units)

## Sheet: Clan
	For each Facility
			Item correlation to subscale
	Mean Score (1-5)	SD	Clan	Adhocracy	Bureaucracy	Market		Cronbach's
1. I communicate in a supportive way when people in my unit share their problems with me
3. I motivate and energize others to do a better job’
5. I regularly coach subordinates to improve their management skulls so they can achieve higher levels of performance
12. I build cohesive, committed teams of people
20. I make sure that others in my unit are provided with opportunities for personal growth and development
21. I create an environment where involvement and participation in decisions are encouraged and rewarded
22. In groups I lead, I make sure that sufficient attention is given to both task accomplishment and inter-personal relationships
23. When giving negative feedback to others, I foster their self-improvement rather than defensiveness or anger
34. I provide experiences for employees that help them become socialized and integrated into the culture of our organization
38. I routinely share information across functional boundaries in my organization to facilitate coordination
41. I assure that everything we do is focused on better serving our clients
46. I capture the imagination and emotional commitment of others when I talk about my vision of the future
55. I involve clients in my units’ planning and evaluations
56. I establish ceremonies and rewards in my unit that reinforce the values and culture of our organization
59. I help my employees strive for improvement in all aspects of their lives not just in job related activities
MANAGERIAL EFFECTIVENESS
1. Managing teams (building effective, cohesive, smooth-functioning teams)
2. Managing interpersonal relationships (listening to and providing supportive feedback to others)
3. Managing the development of others (helping others improve their performance and obtain personal development opportunities)

## Sheet: Market
	For each Facility
			Item correlation to subscale
	Mean Score (1-5)	SD	Clan	Adhocracy	Bureaucracy	Market		Cronbach's
6. I insist on intense hard work and high productivity from my subordinates
7. I establish ambitious goals that challenge subordinates to achieve performance levels above the standard
15. I foster a sense of competiveness that helps members of my works group perform at a higher levels than members of other units
27. I constantly restate and reinforce my vision of the future to members of my unit
30. I push my unit to achieve world class performance in service
31. By empowering other sin my unit, I foster a motivational climate that energizes everyone involved
32. I have consistent and frequent personal contact with my internal and my external customers
33. I make sure that we assess how well we are meeting our clients’ expectations
35. I increase the competiveness of my unit by encouraging others to provide services that surprise and delight clients by exceeding expectations
40. I clarify for member of my unit exactly what is expected of them
42. I facilitate a climate of aggressiveness and intensity in my unit.
43. I constantly monitor the strengths and weaknesses of our best completion and provide my unit with information on how we measure up
44. I facilitate a climate of continuous improvement in my unit
54. I make sure that my unit continually further information on our client needs and preferences
60. I create a climate where individuals in my unit want to achieve higher levels of performance that the competition.
MANAGERIAL EFFECTIVENESS
7. Managing competitiveness ((fostering an aggressive orientation toward exceeding competitor performance)
8. Energizing employees (motivating others to put forth extra effort and to work aggressively)
9. Managing client service (fostering a focus on service and involvement with clients)

## Sheet: managerial effectiveness
Managerial Effectiveness Self rating form		Outstanding	Very Good	Average	Marginal	Poor
Scoring		5	4	3	2	1
1. Managing teams (building effective, cohesive, smooth-functioning teams)	C
2. Managing interpersonal relationships (listening to and providing supportive feedback to others)	C
3. Managing the development of others (helping others improve their performance and obtain personal development opportunities)	C
4. Fostering innovation (encouraging others to innovate and generate new ideas)	A
5. Managing the future (communicating a clear vision of the future and facilitating its accomplishment)	A
6. Managing continuous improvement (fostering an orientation toward continuous improvement among employees in everything they do)	A
7. Managing competitiveness ((fostering an aggressive orientation toward exceeding competitor performance)	M
8. Energizing employees (motivating others to put forth extra effort and to work aggressively)	M
9. Managing client service (fostering a focus on service and involvement with clients)	M
10. Managing acculturation (Helping others become clear about what is expected of them and about organizational culture and standards)	B
11. Managing the control system (having measurement and monitoring systems in place to keep track of processes and performance)	B
12. Managing coordination (sharing information across functional boundaries and fostering coordination with other units)	B
13. Overall management competency (general level of managerial ability)
